# Supplementary material for: Structure of the Yeast Cell Wall Integrity Sensor Wsc1 Reveals an Essential Role of Surface-Exposed Aromatic Clusters
Source: J Fungi (Basel). 2022 Apr 8;8(4):379. doi: 10.3390/jof8040379 (PMC9024836; doi:10.3390/jof8040379)
Supplement: Supplementary file 1 [file jof-08-00379-s001.zip]

Archive with 1 entries (1 files):
- jof-1674496-supplementary.pdf
